# Supplementary material for: Semi-field life-table studies of Aedes albopictus (Diptera: Culicidae) in Guangzhou, China
Source: PLoS One. 2020 Mar 18;15(3):e0229829. doi: 10.1371/journal.pone.0229829 (PMC7080243; doi:10.1371/journal.pone.0229829)
Supplement: S1 File — (XLSX) [file pone.0229829.s001.xlsx]

## Sheet: exp1
Experimental group
2017		8/30-9/16				9/24-10/8				10/13-10/29				11/25-1/19			6/4 -6/25				6/21 - 7/6
	E1-1	E1-2	E1-3	E1-4	E2-1	E2-2	E2-3	E2-4	E3-1	E3-2	E3-3	E3-4	E4-1	E4-2	E4-3	E4-4	E5-1	E5-2	E5-3	E5-4	E6-1	E6-2	E6-3	E6-4
Egg hatch rate (%)	94.5	60	39.5	77	75.5	78.5	71	54	77	77	75.5	79	66	34	70.5	46	46	56.5	65.5	56.5	46	31.5	33.5	31
Pupation rate (%)	89.95	88.33	86.08	96.1	87.42	93.63	97.18	95.37	82.47	83.12	81.46	86.71	93.18	80.88	68.79	83.7	79.35	99.12	96.18	96.46	92.39	92.06	95.52	88.71
Emergence rate (%)	77.25	77.5	82.28	96.1	76.82	74.52	90.85	78.75	75.32	81.17	74.17	86.08	87.88	77.94	63.12	78.26	76.09	87.61	90.84	96.46	88.04	84.13	94.03	85.48
Egg hatch time (d)	3.02	3.85	3.29	2.62	1.91	2.08	2.91	2.84	3.31	1.6	2.54	2.08	4	7.7	4.01	2.98	7.82	6.59	7.49	7.12	2.08	2.51	1.75	2.11
1-2nd time	3.37	4.1	3.4	2.89	2.44	2.44	3.52	3.58	3.77	3.72	3.71	3.6	5.34	12.34	6.89	4.94	8.72	7.51	8.33	8.13	2.7	2.96	2.61	2.81
3-4th time	5.71	6.18	5.98	5.26	4.48	4.6	5.56	5.58	6.79	6.17	6.45	6.29	11.03	20.33	12.58	13.61	11.33	10.45	10.86	10.72	5.49	5.7	5.17	5.54
Pupa time	7.19	7.95	7.4	6.91	6.33	6.62	7.59	7.07	9.41	8.66	9.08	9.05	14.53	24.67	14.08	16.14	13.56	12.85	13.14	13.12	7.49	7.97	7.36	7.6
Female time	8.91	9.81	8.71	9	8.39	8.82	9.9	8.54	11.88	11.51	11.41	11.66	21.31	29.15	21.34	24.56	15.67	14.51	14.89	15.49	9.44	10	9.3	9.64
Male time	9.38	9.74	10.02	9.13	8.32	8.45	8.83	8.41	12.31	10.74	11.44	11.54	18.17	29.9	18.11	19.97	15.19	14.78	15.35	15.19	9.21	9.57	9.15	9
Rate (%)	Mean								StDev
	Control	Aug	Sep	Oct	Nov	Jun	Jul			Control	E1	E2	E3	E4	E5	E6
Egg hatch rate	80.875	67.75	69.75	77.125	54.125	56.125	35.5			3.49702	23.5177	10.943	1.43614	17.1288	7.08284	7.97261
Pupation rate	92.1975	90.115	93.4	83.44	81.6375	92.7775	92.17			4.02762	4.29398	4.24196	2.28448	10.0518	2.78416	9.04918
Emergence rate	85.92	83.2825	80.235	79.185	76.8	87.75	87.92			6.36769	8.8529	7.28484	5.52478	10.2199	4.38422	8.59045
Time(days)
	Control	Aug	Sep	Oct	Nov	Jun	Jul			Control	E1	E2	E3	E4	E5	E6
Egg hatch	1.7825	3.195	2.435	2.3825	4.6725	7.255	2.1125			0.190504	0.516172	0.513582	0.727753	2.07537	0.311167	0.527541
1st-2nd instar	2.9025	3.44	2.995	3.7	7.3775	8.1725	2.77			0.217006	0.498197	0.641327	0.0716473	3.41355	0.150776	0.505066
3rd-4th instar	6.05	5.7825	5.055	6.425	14.3875	10.84	5.475			0.180555	0.398026	0.596741	0.269011	4.10112	0.222186	0.36833
Pupa	8.1925	7.3625	6.9025	9.05	17.355	13.1675	7.605			0.181177	0.440104	0.550235	0.30692	4.9562	0.262361	0.293187
Female	10.8025	9.1075	8.9125	11.615	24.09	15.14	9.595			0.124197	0.483761	0.682025	0.204369	3.70204	0.303919	0.536284
Male	10.36	9.5675	8.5025	11.5075	21.5375	15.1275	9.2325			0.0945163	0.392035	0.225	0.642566	5.6414	0.241713	0.243636

## Sheet: Sex ratio
																	Oneway Anova
	Control		Aug		Sep		Oct		Nov		Jun		Jul
	F	M	F	M	F	M	F	M	F	M	F	M	F	M			Summary of Fit
Exp1	63	75	70	76	51	65	25	91	68	48	33	37	43	38			Rsquare	0.315136
Exp2	76	53	32	61	62	55	47	78	33	20	45	55	18	35			Adj Rsquare	0.119461
Exp3	70	77	21	44	63	66	58	54	44	45	73	46	23	40			Root Mean Square Error	0.296176
Exp4	73	68	70	78	41	44	64	72	42	42	51	60	28	25			Mean of Response	0.929033
Exp5									39	33							Observations (or Sum Wgts)	28
Female/Male
	Control	Aug	Sep	Oct	Nov	Jun	Jul										Analysis of Variance
Exp1	0.84	0.921053	0.784615	0.274725	1.65	0.891892	1.13158	1
Exp2	1.43396	0.52459	1.12727	0.602564	0.977778	0.818182	0.514286	1									Source	DF	Sum of Squares	Mean Square	F Ratio	P
Exp3	0.909091	0.477273	0.954545	1.07407	1	1.58696	0.575	1									Column 1	6	0.847645	0.141274	1.6105	0.1936
Exp4	1.07353	0.897436	0.931818	0.888889	1.18182	0.85	1.12	1									Error	21	1.84213	0.08772
Exp5																	C. Total	27	2.68977
	Control	Aug	Sep	Oct	Nov	Jun	Jul
Mean	1.06415	0.705088	0.949563	0.710063	1.2024	1.03676	0.835216
StDev	0.26529	0.236726	0.14039	0.349074	0.312085	0.368039	0.336473										q*	Alpha
																	3.25078	0.05
																	Level		Mean
																	Novv	A	1.2024
																	Control	A	1.06415
																	Junn	A	1.03676
																	Sepp	A	0.949563
																	Jull	A	0.835216
																	Octt	A	0.710063
																	Aug	A	0.705088
																	Levels not connected by same letter are significantly different

## Sheet: Adult
	Jun				Jul				Sep				Oct				Nov				Control
Day	A5-1	A5-2	A5-3	A5-4	A6-1	A6-2	A6-3	A6-4	A1-1	A1-2	A1-3	A1-4	A2-1	A2-2	A2-3	A2-4	A3-1	A3-2	A3-3	A3-4	C3-1	C3-2	C3-3	C3-4
1	60	60	60	60	60	60	60	56	56	54	60	60	60	60	60	60	60	60	60	60	60	60	60	60
2	57	58	56	58	60	60	60	54	42	54	60	48	60	60	60	60	56	54	37	52	60	54	60	60
3	52	57	56	55	58	34	58	54	15	39	47	42	60	52	38	42	52	53	34	48	55	47	53	54
4	52	57	56	55	55	32	46	54	15	32	39	36	55	52	16	42	50	52	24	40	54	47	53	54
5	51	57	56	53	52	29	46	49	13	22	13	29	53	44	15	37	43	45	19	37	53	41	53	52
6	51	57	55	51	48	22	45	32	6	17	8	25	51	43	10	31	41	41	19	35	44	40	49	51
7	51	54	54	51	48	21	43	23	6	13	5	14	45	38	5	31	40	35	19	28	43	39	47	48
8	45	52	47	49	45	21	41	18	6	11	5	13	42	37	5	29	37	15	15	28	43	34	46	46
9	0	0	0	6	42	21	13	16	6	11	3	11	41	37	5	22	6	6	14	27	38	31	40	46
10				6	26	17	8	15	5	11	3	9	39	35	5	22	5	6	10	4	37	9	38	42
11				6	15	7	8	13	5	8	2	8	13	35	4	21	4	6	10	4	13	6	17	13
12				6	9	6	3	13	3	8	2	8	12	34	3	4	2	6	10	2	9	6	17	9
13				6	8	6	3	13	2	7	2	5	7	32	3	4	2	5	9	2	6	5	13	9
14				6	8	5	3	0	2	3	2	4	7	32	3	3	2	5	7	1	6	5	7	9
15				5	6	5	3		1	3	2	4	7	29	3	2	2	5	7	1	5	5	7	9
16				5	6	5	3		1	2	2	3	5	28	3	2	2	5	7	1	5	5	7	7
17				5	6	5	0		1	0	2	3	4	8	2	2	2	5	6	1	5	4	6	6
18				5	0	0			1		1	3	3	7	2	2	2	5	5	1	5	4	3	6
19				4					1		1	3	3	7	2	2	2	5	5	0	5	4	3	6
20				4					1		1	3	2	7	2	2	2	4	3		5	4	3	6
21				3					0		1	3	2	5	1	2	2	4	3		5	4	3	5
22				3							1	3	1	5	1	2	2	4	3		4	4	3	5
23				3							1	3	1	4	1	2	2	3	3		2	3	3	5
24				3							1	3	1	4	1	2	2	3	3		2	3	2	5
25				2							1	2	1	3	1	2	2	3	3		2	3	2	5
26				2							1	1	1	3	1	2	2	3	3		2	2	2	5
27				2							1	0	1	3	0	2	2	3	3		1	1	2	4
28				0							0		1	1		2	2	3	3		1	0	1	1
29													0	1		2	2	1	3		1		1	0
30														1		2	2	1	2		1
31														1		2	2	1	2		1
32														1		2	2	1	0		1
33														1		1	2	0			0
34														1		1	2
35														1		0	2
36														1			2
37														1			2
38														1			2
39														1			2
40														1			2
41														0			2
42																	2
43																	2
44																	1
45																	1
46																	0

## Sheet: control1
Control C3
	C1	C2	C3	C4
Egg hatch rate (%)	85.5	80.5	80.5	77
Pupation rate (%)	88.3	89.44	96.89	94.16
Emergence rate (%)	80.7	80.12	91.3	91.56
Egg hatch time (d)	1.51	1.94	1.8	1.88
1-2nd time	2.7	3.21	2.86	2.84
3-4th time	5.87	6.27	6.12	5.94
Pupa time	8.09	8.44	8.21	8.03
Female time	10.67	10.79	10.97	10.78
Male time	10.23	10.43	10.43	10.35
	Mean		Stdev
Egg hatch rate (%)	80.875		3.49702
Pupation rate (%)	92.1975		4.02762
Emergence rate (%)	85.92		6.36769
Egg hatch time (d)	1.7825		0.190504
1-2nd time	2.9025		0.217006
3-4th time	6.05		0.180555
Pupa time	8.1925		0.181177
Female time	10.8025		0.124197
Male time	10.36		0.0945163

## Sheet: exp1 KM
Day	Exp 1-1	Exp 1-2	Exp 1-3	Exp 1-4					Ave	Exp 2-1	Exp 2-2	Exp 2-3	Exp 2-4					Ave	Exp 3-1	Exp 3-2	Exp 3-3	Exp 3-4					Ave	Exp 4-1	Exp 4-2	Exp 4-3	Exp 4-4					Ave	C 1	C 2	C 3	C 4					Ave	2018	exp 1-1	exp 1-2	exp 1-3
1	182	120	82	154	1	1	1	1	1	151	158	146	108	1	1	1	1	1	159	154	151	158	1	1	1	1	1	132	69	141	92	1	1	1	1	1	171	161	173	154	1	1	1	1	1		92	113	131
2	182	120	82	154	1	1	1	1	1	151	158	146	108	1	1	1	1	1	158	154	151	158	0.993711	1	1	1	0.998428	132	69	141	92	1	1	1	1	1	171	161	173	154	1	1	1	1	1		92	113	131
3	182	119	82	154	1	0.991667	1	1	0.997917	151	158	146	108	1	1	1	1	1	158	154	151	158	0.993711	1	1	1	0.998428	132	69	141	92	1	1	1	1	1	171	161	173	154	1	1	1	1	1		92	113	131
4	182	119	82	154	1	0.991667	1	1	0.997917	151	158	146	108	1	1	1	1	1	158	154	151	158	0.993711	1	1	1	0.998428	132	69	141	91	1	1	1	0.98913	0.997283	171	161	173	153	1	1	1	0.993506	0.998377		92	113	131
5	182	119	82	154	1	0.991667	1	1	0.997917	148	158	146	108	0.980132	1	1	1	0.995033	156	154	151	156	0.981132	1	1	0.987342	0.992118	132	69	141	91	1	1	1	0.98913	0.997283	169	161	173	151	0.988304	1	1	0.980519	0.992206		92	113	131
6	182	119	82	150	1	0.991667	1	0.974026	0.991423	148	151	142	108	0.980132	0.955696	0.972603	1	0.977108	155	154	149	151	0.974843	1	0.986755	0.955696	0.979323	132	69	141	91	1	1	1	0.98913	0.997283	169	159	173	151	0.988304	0.987578	1	0.980519	0.9891		92	113	131
7	181	116	80	150	0.994505	0.966667	0.97561	0.974026	0.977702	136	149	141	108	0.900662	0.943038	0.965753	1	0.952363	154	152	149	150	0.968553	0.987013	0.986755	0.949367	0.972922	132	69	141	89	1	1	1	0.967391	0.991848	165	152	173	147	0.964912	0.944099	1	0.954545	0.965889		92	113	131
8	178	112	72	149	0.978022	0.933333	0.878049	0.967532	0.939234	134	148	141	107	0.887417	0.936709	0.965753	0.990741	0.945155	151	150	149	147	0.949686	0.974026	0.986755	0.93038	0.960212	132	69	140	89	1	1	0.992908	0.967391	0.990075	158	151	169	146	0.923977	0.937888	0.976879	0.948052	0.946699		92	113	131
9	171	108	72	149	0.93956	0.9	0.878049	0.967532	0.921285	134	147	141	107	0.887417	0.93038	0.965753	0.990741	0.943573	143	143	145	147	0.899371	0.928571	0.960265	0.93038	0.929647	132	69	133	87	1	1	0.943262	0.945652	0.972229	156	150	168	144	0.912281	0.931677	0.971098	0.935065	0.93753		92	113	131
10	171	107	72	149	0.93956	0.891667	0.878049	0.967532	0.919202	132	142	138	106	0.874172	0.898734	0.945205	0.981481	0.924898	138	141	134	142	0.867925	0.915584	0.887417	0.898734	0.892415	132	69	128	85	1	1	0.907801	0.923913	0.957929	153	148	162	142	0.894737	0.919255	0.936416	0.922078	0.918121		92	113	131
11	164	107	68	149	0.901099	0.891667	0.829268	0.967532	0.897392	129	137	138	104	0.854305	0.867089	0.945205	0.962963	0.90739	136	138	130	141	0.855346	0.896104	0.860927	0.892405	0.876196	129	69	127	85	0.977273	1	0.900709	0.923913	0.950474	152	147	161	142	0.888889	0.913043	0.930636	0.922078	0.913662		92	113	131
12	158	106	67	149	0.868132	0.883333	0.817073	0.967532	0.884018	129	129	138	104	0.854305	0.816456	0.945205	0.962963	0.894732	130	135	126	141	0.81761	0.876623	0.834437	0.892405	0.855269	123	69	119	85	0.931818	1	0.843972	0.923913	0.924926	152	146	157	142	0.888889	0.906832	0.907514	0.922078	0.906328		92	113	131
13	152	106	66	149	0.835165	0.883333	0.804878	0.967532	0.872727	129	129	133	89	0.854305	0.816456	0.910959	0.824074	0.851448	129	130	126	140	0.811321	0.844156	0.834437	0.886076	0.843997	123	67	116	81	0.931818	0.971014	0.822695	0.880435	0.901491	152	145	156	142	0.888889	0.900621	0.901734	0.922078	0.903331		87	113	131
14	146	106	66	148	0.802198	0.883333	0.804878	0.961039	0.862862	116	117	129	85	0.768212	0.740506	0.883562	0.787037	0.794829	129	129	123	138	0.811321	0.837662	0.81457	0.873418	0.834243	123	67	114	80	0.931818	0.971014	0.808511	0.869565	0.895227	149	134	157	142	0.871345	0.832298	0.907514	0.922078	0.883309		73	112	131
15	146	106	66	148	0.802198	0.883333	0.804878	0.961039	0.862862	116	117	129	85	0.768212	0.740506	0.883562	0.787037	0.794829	124	129	123	138	0.779874	0.837662	0.81457	0.873418	0.826381	123	65	113	80	0.931818	0.942029	0.801418	0.869565	0.886208	145	133	153	142	0.847953	0.826087	0.884393	0.922078	0.870128		73	112	131
16	146	106	66	148	0.802198	0.883333	0.804878	0.961039	0.862862	116	117	129	85	0.768212	0.740506	0.883562	0.787037	0.794829	121	127	123	138	0.761006	0.824675	0.81457	0.873418	0.818417	123	63	113	80	0.931818	0.913043	0.801418	0.869565	0.878961	145	132	153	141	0.847953	0.819876	0.884393	0.915584	0.866952		73	112	127
17	146	106	66	148	0.802198	0.883333	0.804878	0.961039	0.862862									#DIV/0!	121	128	123	137	0.761006	0.831169	0.81457	0.867089	0.818458	123	62	110	80	0.931818	0.898551	0.780142	0.869565	0.870019	138	129	153	141	0.807018	0.801242	0.884393	0.915584	0.852059		73	112	127
18	146	106	66	148	0.802198	0.883333	0.804878	0.961039	0.862862									#DIV/0!	116	125	112	136	0.72956	0.811688	0.741722	0.860759	0.785932	123	62	109	80	0.931818	0.898551	0.77305	0.869565	0.868246	138	129	152	141	0.807018	0.801242	0.878613	0.915584	0.850614		73	111	127
19	146	93	66	148	0.802198	0.775	0.804878	0.961039	0.835779									#DIV/0!									#DIV/0!	123	61	108	80	0.931818	0.884058	0.765957	0.869565	0.86285	138	129	151	141	0.807018	0.801242	0.872832	0.915584	0.849169		73	111	126
20																												123	61	106	80	0.931818	0.884058	0.751773	0.869565	0.859304											73	109	126
21																												123	61	103	80	0.931818	0.884058	0.730496	0.869565	0.853984											70	109	117
22																												123	61	103	80	0.931818	0.884058	0.730496	0.869565	0.853984											70	109	110
23																												123	60	103	80	0.931818	0.869565	0.730496	0.869565	0.850361											70	99	110
24																												123	60	103	80	0.931818	0.869565	0.730496	0.869565	0.850361
25																												123	60	102	80	0.931818	0.869565	0.723404	0.869565	0.848588
26																												123	60	102	80	0.931818	0.869565	0.723404	0.869565	0.848588
27																												123	60	102	79	0.931818	0.869565	0.723404	0.858696	0.845871
28																												123	59	101	79	0.931818	0.855072	0.716312	0.858696	0.840475
29																												123	58	101	79	0.931818	0.84058	0.716312	0.858696	0.836851
30																												123	57	100	79	0.931818	0.826087	0.70922	0.858696	0.831455
31																												123	57	100	78	0.931818	0.826087	0.70922	0.847826	0.828738
32																												123	57	99	78	0.931818	0.826087	0.702128	0.847826	0.826965
33																												123	56	99	78	0.931818	0.811594	0.702128	0.847826	0.823342
34																												123	55	99	78	0.931818	0.797101	0.702128	0.847826	0.819718
35																												123	55	99	78	0.931818	0.797101	0.702128	0.847826	0.819718
36																												123	55	99	78	0.931818	0.797101	0.702128	0.847826	0.819718
37																												123	55	99	78	0.931818	0.797101	0.702128	0.847826	0.819718
38																												123	55	97	78	0.931818	0.797101	0.687943	0.847826	0.816172
39																												123	55	95	78	0.931818	0.797101	0.673759	0.847826	0.812626
40																												116	55	94	78	0.878788	0.797101	0.666667	0.847826	0.797596
41																												116	55	93	78	0.878788	0.797101	0.659574	0.847826	0.795822
42																												116	55	89	78	0.878788	0.797101	0.631206	0.847826	0.78873
43																												116	55	89	78	0.878788	0.797101	0.631206	0.847826	0.78873
44																												116	55	89	78	0.878788	0.797101	0.631206	0.847826	0.78873
45																												116	53	89	78	0.878788	0.768116	0.631206	0.847826	0.781484
46																												116	53	89	78	0.878788	0.768116	0.631206	0.847826	0.781484
47																												116	53	89	78	0.878788	0.768116	0.631206	0.847826	0.781484
48																												116	53	89	78	0.878788	0.768116	0.631206	0.847826	0.781484
49																												116	53	89	77	0.878788	0.768116	0.631206	0.836957	0.778767
50																												116	53	89	72	0.878788	0.768116	0.631206	0.782609	0.76518
[truncated: 15 more columns]

## Sheet: KM exp
Day	Control	Aug	Sep	Oct	Nov	Jun	Jul
0	1	1	1	1	1	1	1
1	1	1	1	1	1	1	1
2	1	1	1	1	1	1	1
2	1	1	1	0.998428	1	1	1
3	1	1	1	0.998428	1	1	1
3	1	1	1	0.998428	1	0.998377	1
4	1	1	1	0.998428	1	0.998377	1
4	1	1	1	0.998428	1	0.992206	1
5	1	1	1	0.998428	1	0.992206	1
5	0.992206	0.997917	0.995033	0.992118	0.997283	0.9891	0.995968
6	0.992206	0.997917	0.995033	0.992118	0.997283	0.9891	0.995968
6	0.9891	0.991423	0.977108	0.979323	0.997283	0.965889	0.976107
7	0.9891	0.991423	0.977108	0.979323	0.997283	0.965889	0.976107
7	0.965889	0.977702	0.952363	0.972922	0.991848	0.946699	0.941665
8	0.965889	0.977702	0.952363	0.972922	0.991848	0.946699	0.941665
8	0.946699	0.939234	0.945155	0.960212	0.990075	0.93753	0.913887
9	0.946699	0.939234	0.945155	0.960212	0.990075	0.93753	0.913887
9	0.93753	0.921285	0.943573	0.929647	0.972229	0.918121	0.913887
10	0.93753	0.921285	0.943573	0.929647	0.972229	0.918121	0.913887
10	0.918121	0.919202	0.924898	0.892415	0.957929	0.913662	0.90442
11	0.918121	0.919202	0.924898	0.892415	0.957929	0.913662	0.90442
11	0.913662	0.897392	0.90739	0.876196	0.950474	0.906328	0.893939
12	0.913662	0.897392	0.90739	0.876196	0.950474	0.906328	0.893939
12	0.906328	0.884018	0.894732	0.855269	0.924926	0.903331	0.893939
13	0.906328	0.884018	0.894732	0.855269	0.924926	0.903331	0.893939
13	0.903331	0.872727	0.851448	0.843997	0.901491	0.883309	0.885875
14	0.903331	0.872727	0.851448	0.843997	0.901491	0.883309	0.885875
14	0.883309	0.862862	0.794829	0.834243	0.895227	0.870128	0.866034
15	0.883309	0.862862	0.794829	0.834243	0.895227	0.870128	0.866034
15	0.870128	0.862862	0.794829	0.826381	0.886208	0.866952	0.862302
16	0.870128	0.862862	0.794829	0.826381	0.886208	0.866952	0.862302
16	0.866952	0.862862	0.794829	0.818417	0.878961	0.852059	0.851433
17	0.866952	0.862862		0.818417	0.878961	0.852059	0.851433
17	0.852059	0.862862		0.818458	0.870019	0.850614
18	0.852059	0.862862		0.818458	0.870019	0.850614
18	0.850614	0.862862		0.785932	0.868246	0.849169
19	0.850614	0.862862			0.868246	0.849169
19	0.849169	0.835779			0.86285
20					0.86285
20					0.859304
21					0.859304
21					0.853984
22					0.853984
22					0.853984
23					0.853984
23					0.853984
24					0.853984
24					0.853984
25					0.853984
25					0.853984
26					0.853984
26					0.853984
27					0.853984
27					0.853984
28					0.853984
28					0.840475
29					0.840475
29					0.840475
30					0.840475
30					0.831455
31					0.831455
31					0.831455
32					0.831455
32					0.831455
33					0.831455
33					0.823342
34					0.823342
34					0.823342
35					0.823342
35					0.823342
36					0.823342
36					0.823342
37					0.823342
37					0.823342
38					0.823342
38					0.823342
39					0.823342
39					0.812626
40					0.812626
40					0.797596
41					0.797596
41					0.797596
42					0.797596
42					0.78873
43					0.78873
43					0.78873
44					0.78873
44					0.78873
45					0.78873
45					0.781484
46					0.781484
46					0.781484
47					0.781484
47					0.781484
48					0.781484
48					0.781484
49					0.781484
49					0.781484
50					0.781484
50					0.76518

## Sheet: Adult sum
adult exp
	Jun				Jul				Sep				Oct				Nov				Control
	A5-1	A5-2	A5-3	A5-4	A6-1	A6-2	A6-3	A6-4	A1-1	A1-2	A1-3	A1-4	A2-1	A2-2	A2-3	A2-4	A3-1	A3-2	A3-3	A3-4	C3-1	C3-2	C3-3	C3-4
Daily survival rate	0.8406	0.8575	0.846	0.8879	0.8288	0.8258	0.8097	0.8246	0.8017	0.7695	0.8501	0.8301	0.852	0.9001	0.8414	0.8875	0.9185	0.8762	0.8744	0.8004	0.8635	0.8565	0.8476	0.8715
Mean survival time	3.42	3.34	3.38	5.24	4.86	4.33	3.88	3.99	3.2	3.75	3.28	5.05	5.33	7.96	9.09	5.72	6.74	5.73	7.05	3.68	6.46	5.91	5.48	5.88
Life-time eggmass	50.67	72.63	77.33	69.77	100.37	39.77	71.77	68.04	22.32	16.33	26	10.47	18.87	45	0.33	17.6	5.8	13.13	30.57	0	86.5	128.37	69.13	73
	Control	Jun	Jul	Sep	Oct	Nov			Control	Jun	Jul	Sep	Oct	Nov
Daily survival rate	0.859775	0.858	0.822225	0.81285	0.87025	0.867375			0.0101703	0.0211425	0.00853478	0.035065	0.0280117	0.0490804
Mean survival time	5.9325	3.845	4.265	3.82	7.025	5.8			0.402606	0.930573	0.440492	0.855141	1.79949	1.52156
Life-time eggmass	89.25	67.6	69.9875	18.78	20.45	12.375			27.122	11.7091	24.7868	6.82443	18.4222	13.2665
